# Supplementary material for: Gene mention normalization and interaction extraction with context models and sentence motifs
Source: Genome Biol. 2008 Sep 1;9(Suppl 2):S14. doi: 10.1186/gb-2008-9-s2-s14 (PMC2559985; doi:10.1186/gb-2008-9-s2-s14)
Supplement: Additional file 1 — Regular expressions catching gene names that are too unspecific - that is, false positives in the BioCreative II gene normalization data. These result, for example, from protein families, tissues, or other 'spurious' synonyms in the original lexicon. [file gb-2008-9-s2-s14-S1.txt]

^(aa|bp\\s[0-9]{1,2}|kd|mg|Ki|nM|CD|Sci|Proc|Acad|[\\d\\.]+[\\s\\-]?[Kk][Dd][Aa]|or\\sin|and\\s[1Ii]|for\\s4|[Aa]\\sgene|[Aa]t\\s5|[Aa]\\sC|is\\s1|at\\s\\d|factor[\\s\\-]\\d|factor[\\s\\-](alpha|beta|gamma|delta)|receptor\\s\\d|[A-Z]\\receptor|protein\\s[A-Za-z]|protein[\\s\\-][0-9]+|beta[\\s\\-]\\d+|\\d+[\\s\\-]beta([\\s\\-]\\d+)?|alpha[\\s\\-]\\d+|\\d+[\\s\\-]alpha([\\s\\-]\\d+)?|(alpha|beta|gamma|delta|epsilon|eta|kappa|lambda)\\s[A-Za-z0-9]|[A-Za-z0-9][\\s\\-](alpha|beta|gamma|delta|epsilon|eta|kappa|lambda)|(alpha|beta|gamma|delta|epsilon|eta|kappa|lambda)\\schain|[A-Za-z][\\s\\-]protein|[Aa]\\s[0-9]{1,2})$

		
^([\\s\\,\\.\\-\\;\\:\\(\\)]|isoform|subunit|ligand|complement|chain|site|form|domain|autoantigen|antigen|sequence|homolog|type|subtype|motif|group|candidate|molecule|superfamily|family|subfamily|transcript|[Ff]ragment|[fF]actor|regulator|inhibitor|suppressor|translocator|activator|[rR]eceptor|[lL]igand|adaptor|adapter|nucleoprotein|oncoprotein|phosphoprotein|glycoprotein|[pP]rotein|RNA|DNA|dna|rna|mRNA|mrna|mRna|tRNA|tRna|trna|histone|collagen|neuron|caspase|kinase|phosphatase|polymerase|coactivator|activator|transporter|[eE]xpression|activation|transduction|transcription|adhesion|interaction|[aA]ssociated|induced|coupled|related|linked|associated|conserved|mediated|expressed|advanced|activating|regulating|signaling|binding|bound|containing|docking|transforming|breast|colon|stem|cell|muscle|cellular|extracellular|intestinal|nuclear|surface|membrane|brain|epidermal|ectodermal|vesicle|mitochondrial|pancreatic|ubiquitous|fetal|chicken|mammalian|human|cancer|carcinoma|tumor|obesity|apoptosis|death|growth|maturation|necrosis|signal|repair|survival|stress|division|adhesion|control|excision|fusion|cycle|heat|shock|proteoglycan|core|chemokine|cytokine|potassium|calcium|sodium|retinol|tyrosine|pyruvate|vitamin|glutamate|zinc|estrogen|thrombin|arrestin|actin|ubiquitin|mucin|urotensin|disintegrin|activin|chromatin|calmodulin|tubulin|cyclin|immunoglobulin|heparin|GTP|low|high|highly|non|heterogeneous|homogeneous|light|heavy|negative|novel|putative|dependent|accessory|peripheral|regulatory|deficient|terminal|transcriptional|inducible|soluble|dual|specificity|specific|nucleic|acid|putative|peroxisomal|basic|[a-z]+ine[\\s\\-]rich|[a-z]+ant|two|to|by|that|like|a|[tT]he|for|of|and|or|with|in|mobility|programmed|matrix|channel|end|ciliary|neurotrophic|retinoid|germinal|center|neural|finger|[Aa]ntigen|lymphocyte|cytoplasmic|helicase|retinoic|acid|plasminogen|cytoskeletal|anchor|[Aa]nti|integral|membrane|[Nn]eutrophil|ubiquitin|basic|leucine|zipper|putative|transmembrane|proteasome|responsive)+('?s)?$
