# Supplementary material for: Gene mention normalization and interaction extraction with context models and sentence motifs
Source: Genome Biol. 2008 Sep 1;9(Suppl 2):S14. doi: 10.1186/gb-2008-9-s2-s14 (PMC2559985; doi:10.1186/gb-2008-9-s2-s14)
Supplement: Additional file 2 — The file contains verbs, nouns, and adjectives that can refer to PPIs. [file gb-2008-9-s2-s14-S2.txt]

# Verbs indicating interactions
abolish	VB	unknown
abolished	VBD	unknown
abolishes	VBZ	unknown
abolishing	VBG	unknown
abrogate	VB	unknown
abrogated	VBD	unknown
abrogates	VBZ	unknown
abrogating	VBG	unknown
absorb	VB	unknown
absorbed	VBD	unknown
absorbs	VBZ	unknown
absorbing	VBG	unknown
accelerate	VB	unknown
accelerated	VBD	unknown
accelerates	VBZ	unknown
accelerating	VBG	unknown
accept	VB	unknown
accepted	VBD	unknown
accepts	VBZ	unknown
accepting	VBG	unknown
accumulate	VB	activation
accumulated	VBD	activation
accumulates	VBZ	activation
accumulating	VBG	activation
acetylate	VB	unknown
acetylated	VBD	unknown
acetylates	VBZ	unknown
acetylating	VBG	unknown
activate	VB	activation
activated	VBD	activation
activates	VBZ	activation
activating	VBG	activation
add	VB	attachment
adds	VBZ	attachment
added	VBD	attachment
adding	VBG	attachment
affect	VB	association
affected	VBD	association
affects	VBZ	association
affecting	VBG	association
amplify	VB	unknown
amplified	VBD	unknown
amplifies	VBZ	unknown
amplifying	VBG	unknown
anchor	VB	unknown
anchored	VBD	unknown
anchors	VBZ	unknown
anchoring	VBG	unknown
antagonize	VB	unknown
antagonized	VBD	unknown
antagonizes	VBZ	unknown
antagonizing	VBG	unknown
#approve
arrest	VB	unknown
arrested	VBD	unknown
arrests	VBZ	unknown
arresting	VBG	unknown
assemble	VB	unknown
assembled	VBD	unknown
assembles	VBZ	unknown
assembling	VBG	unknown
#assist
associate	VB	unknown
associated	VBD	unknown
associates	VBZ	unknown
associating	VBG	unknown
attach	VB	unknown
attached	VBD	unknown
attaches	VBZ	unknown
attaching	VBG	unknown
augment	VB	unknown
augmented	VBD	unknown
augments	VBZ	unknown
augmenting	VBG	unknown
#base
#bear
bind	VB	attachment
binds	VBZ	attachment
bound	VBD	attachment
binding	VBG	attachment
block	VB	inactivation
blocked	VBD	inactivation
blocks	VBZ	inactivation
blocking	VBG	inactivation
breaks	VB	break_bond
broke	VBD	break_bond
breaks	VBZ	break_bond
breaking	VBG	break_bond
catalyze	VB	attachment
catalyzed	VBD	attachment
catalyzes	VBZ	attachment
catalyzing	VBG	attachment
catalyse	VB	attachment
catalysed	VBD	attachment
catalyses	VBZ	attachment
catalysing	VBG	attachment
cleave	VB	break_bond
cleaves	VBZ	break_bond
cleaved	VBD	break_bond
cleaving	VBG	break_bond
coimmunoprecipitate	VB	unknown
coimmunoprecipitated	VBD	unknown
coimmunoprecipitates	VBZ	unknown
coimmunoprecipitating	VBG	unknown
co-immunoprecipitate	VB	unknown
co-immunoprecipitated	VBD	unknown
co-immunoprecipitates	VBZ	unknown
co-immunoprecipitating	VBG	unknown
comprise	VB	unknown
comprised	VBD	unknown
#comprises	VBZ	unknown
comprising	VBG	unknown
coinfect	VB	unknown
coinfected	VBD	unknown
coinfects	VBZ	unknown
coinfecting	VBG	unknown
#consist
conjugate	VB	unknown
conjugated	VBD	unknown
conjugates	VBZ	unknown
conjugating	VBG	unknown
contact	VB	unknown
contacts	VBZ	unknown
contacted	VBD	unknown
contacting	VBG	unknown
#contain	VB	containment
#contains	VBZ	containment
#contained	VBD	containment
#containing	VBG	containment
control	VB	unknown
controls	VBZ	unknown
controlled	VBD	unknown
controlling	VBG	unknown
deacetylate	VB	unknown
deacetylated	VBD	unknown
deacetylates	VBZ	unknown
deacetylating	VBG	unknown
deconjugate	VB	unknown
deconjugated	VBD	unknown
deconjugates	VBZ	unknown
deconjugating	VBG	unknown
decrease	VB	inactivation
decreased	VBD	inactivation
decreases	VBZ	inactivation
decreasing	VBG	inactivation
degrade	VB	unknown
degraded	VBD	unknown
degrades	VBZ	unknown
degrading	VBG	unknown
demethylate	VB	break_bond
demethylated	VBD	break_bond
demethylates	VBZ	break_bond
demethylating	VBG	break_bond
dephosphorylate	VB	break_bond
dephosphorylated	VBD	break_bond
dephosphorylates	VBZ	break_bond
dephosphorylating	VBG	break_bond
depend	VB	unknown
depended	VBD	unknown
depends	VBZ	unknown
depending	VBG	unknown
deplete	VB	inactivation
depleted	VBD	inactivation
depletes	VBZ	inactivation
depleting	VBG	inactivation
derive	VB	unknown
derives	VBZ	unknown
derived	VBD	unknown
deriving	VBG	unknown
destabilize	VB	unknown
destabilized	VBD	unknown
destabilizes	VBZ	unknown
destabilizes	VBG	unknown
destruct	VB	unknown
destructed	VBD	unknown
destructs	VBZ	unknown
destructing	VBG	unknown
detach	VB	unknown
detached	VBD	unknown
detaches	VBZ	unknown
detaching	VBG	unknown
dimerize	VB	unknown
dimerized	VBD	unknown
dimerizes	VBZ	unknown
dimerizing	VBG	unknown
#direct
disassemble	VB	release
disassembled	VBD	release
disassembles	VBZ	release
disassembling	VBG	release
discharge	VB	release
discharged	VBD	release
discharges	VBZ	release
discharging	VBG	release
disrupt	VB	unknown
disrupted	VBD	unknown
disrupts	VBZ	unknown
disrupting	VBG	unknown
downregulate	VB	inactivation
downregulated	VBD	inactivation
downregulates	VBZ	inactivation
downregulating	VBG	inactivation
down-regulate	VB	inactivation
down-regulated	VBD	inactivation
down-regulates	VBZ	inactivation
down-regulating	VBG	inactivation
elevate	VB	activation
elevated	VBD	activation
elevates	VBZ	activation
elevating	VBG	activation
encode	VB	unknown
encoded	VBD	unknown
encodes	VBZ	unknown
encoding	VBG	unknown
encompass	VB	unknown
encompassed	VBD	unknown
encompasses	VBZ	unknown
encompassing	VBG	unknown
enhance	VB	unknown
enhanced	VBD	unknown
enhances	VBZ	unknown
enhancing	VBG	unknown
evoke	VB	unknown
evoked	VBD	unknown
evokes	VBZ	unknown
evoking	VBG	unknown
exhibit	VB	unknown
exhibited	VBD	unknown
exhibits	VBZ	unknown
exhibiting	VBG	unknown
#expand
#expose
express	VB	generation
expressed	VBD	generation
expresses	VBZ	generation
expressing	VBG	generation
form	VB	attachment
forms	VBZ	attachment
formed	VBD	attachment
forming	VBG	attachment
#functs?
fuse	VB	unknown
fused	VBD	unknown
fuses	VBZ	unknown
fusing	VBG	unknown
hasten	VB	activation
hastens	VBZ	activation
hastened	VBD	activation
hastening	VBG	activation
#immunoblot	VB	unknown
immunoblotted	VBD	unknown
immunoblots	VBZ	unknown
immunoblotting	VBG	unknown
#immunolabeled
immunoprecipitate	VB	unknown
immunoprecipitated	VBD	unknown
immunoprecipitates	VBZ	unknown
immunoprecipitating	VBG	unknown
immunoreact	VB	unknown
immunoreacted	VB	unknown
immunoreacts	VB	unknown
immunoreacting	VB	unknown
impair	VB	inactivation
impaired	VBD	inactivation
impaires	VBZ	inactivation
impairing	VBG	inactivation
inactivate	VB	inactivation
inactivates	VBZ	inactivation
inactivated	VBD	inactivation
inactivating	VBG	inactivation
incite	VB	activation
incited	VBD	activation
incites	VBZ	activation
inciting	VBG	activation
#include	VB	unknown
#included	VBD	unknown
#includes	VBZ	unknown
#including	VBG	unknown
increase	VB	activation
increased	VBD	activation
increases	VBZ	activation
increasing	VBG	activation
induce	VB	activation
induced	VBD	activation
induces	VBZ	activation
inducing	VBG	activation
infect	VB	unknown
infected	VBD	unknown
infects	VBZ	unknown
infecting	VBG	unknown
influence	VB	cause
influenced	VBD	cause
influences	VBZ	cause
influencing	VBG	cause
inhibit	VB	inactivation
inhibited	VBD	inactivation
inhibiting	VBG	inactivation
inhibits	VBZ	inactivation
initiate	VB	activation
initiated	VBD	activation
initiates	VBZ	activation
initiating	VBG	activation
inject	VB	unknown
injected	VBD	unknown
injects	VBZ	unknown
injecting	VBG	unknown
interact	VB	reaction
interacting	VBG	reaction
interacts	VBZ	reaction
interacted	VBD	reaction
interfer	VB	unknown
interfere	VB	unknown
interfered	VBD	unknown
interferes	VBZ	unknown
interfering	VBG	unknown
interplay	VB	unknown
interplayed	VBD	unknown
interplays	VBZ	unknown
interplaying	VBG	unknown
#label	VB	unknown
ligate	VB	unknown
ligated	VBD	unknown
ligates	VBZ	unknown
ligating	VBG	unknown
link	VB	unknown
linked	VBD	unknown
linkes	VBZ	unknown
linking	VBG	unknown
#localize	VB	unknown
#localise	VB	unknown
#mediate	VB	signal
#mediated	VBD	signal
#mediates	VBZ	signal
#mediating	VBG	signal
methylate	VB	create_bond
methylated	VBD	create_bond
methylates	VBZ	create_bond
methylating	VBG	create_bond
modify	VB	modification
modifies	VBZ	modification
modified	VBD	modification
modifying	VBG	modification
modulate	VB	signal
modulated	VBD	signal
modulates	VBZ	signal
modulating	VBG	signal
monoubiquitinate	VB	unknown
monoubiquitinates	VBZ	unknown
monoubiquitinated	VBD	unknown
monoubiquitinating	VBG	unknown
mono-ubiquitinate	VB	unknown
mono-ubiquitinates	VBZ	unknown
mono-ubiquitinated	VBD	unknown
mono-ubiquitinating	VBG	unknown
multiubiquitinate	VB	unknown
multiubiquitinates	VBZ	unknown
multiubiquitinated	VBD	unknown
multiubiquitinating	VBG	unknown
multi-ubiquitinate	VB	unknown
multi-ubiquitinates	VBZ	unknown
multi-ubiquitinated	VBD	unknown
multi-ubiquitinating	VBG	unknown
#mutate	VB	modification
#mutates	VBZ	modification
#mutated	VBD	modification
#mutating	VBG	modification
overexpress	VB	generation
overexpresses	VBZ	generation
overexpressed	VBD	generation
overexpressing	VBG	generation
participate	VB	signal
participates	VBZ	signal
participated	VBD	signal
participating	VBG	signal
phosphorylate	VB	create_bond
phosphorylated	VBD	create_bond
phosphorylates	VBZ	create_bond
phosphorylating	VBG	create_bond
polyubiquitinate	VB	unknown
polyubiquitinates	VBZ	unknown
polyubiquitinated	VBD	unknown
polyubiquitinating	VBG	unknown
poly-ubiquitinate	VB	unknown
poly-ubiquitinates	VBZ	unknown
poly-ubiquitinated	VBD	unknown
poly-ubiquitinating	VBG	unknown
potentiate	VB	unknown
potentiated	VBD	unknown
potentiates	VBZ	unknown
potentiating	VBG	unknown
precipitate	VB	unknown
precipitated	VBD	unknown
precipitates	VBZ	unknown
precipitating	VBG	unknown
prevent	VB	unknown
prevented	VBD	unknown
prevents	VBZ	unknown
preventing	VBG	unknown
produce	VB	generation
produces	VBZ	generation
produced	VBD	generation
producing	VBG	generation
#promote	VB	activation
#promotes	VBZ	activation
#promoted	VBD	activation
#promoting	VBG	activation
react	VB	reaction
reacts	VBZ	reaction
reacted	VBD	reaction
reacting	VBG	reaction
#recept?
recognize	VB	unknown
recognized	VBD	unknown
recognizes	VBZ	unknown
recognizing	VBG	unknown
recognise	VB	unknown
recognised	VBD	unknown
recognises	VBZ	unknown
recognising	VBG	unknown
recruit	VB	unknown
recruited	VBD	unknown
recruits	VBZ	unknown
recruites	VBZ	unknown
recruiting	VBG	unknown
reduce	VB	inactivation
reduced	VBD	inactivation
reduces	VBZ	inactivation
reducing	VBG	inactivation
regulate	VB	signal
regulated	VBD	signal
regulates	VBZ	signal
regulating	VBG	signal
relate	VB	unknown
related	VB	unknown
relates	VB	unknown
relating	VB	unknown
remove	VB	unknown
removed	VBZ	unknown
removes	VBD	unknown
removing	VBG	unknown
repair	VB	unknown
repaired	VBD	unknown
repairs	VBZ	unknown
repairing	VBG	unknown
replace	VB	substitution
replaces	VBZ	substitution
replaced	VBD	substitution
replacing	VBG	substitution
repress	VB	inactivation
represses	VBZ	inactivation
repressed	VBD	inactivation
repressing	VBG	inactivation
require	VB	unknown
required	VBD	unknown
requires	VBZ	unknown
requiring	VBG	unknown
response	VB	unknown
responses	VBZ	unknown
responded	VBD	unknown
responding	VBG	unknown
restrict	VB	unknown
restricts	VBZ	unknown
restricted	VBD	unknown
restricting	VBG	unknown
severe	VB	break_bond
severed	VBD	break_bond
severs	VBZ	break_bond
severing	VBG	break_bond
stabilize	VB	unknown
stabilized	VBD	unknown
stabilizes	VBZ	unknown
stabilizing	VBG	unknown
stain	VB	unknown
stained	VBD	unknown
stains	VBZ	unknown
staining	VBG	unknown
stimulate	VB	activation
stimulated	VBD	activation
stimulates	VBZ	activation
stimulating	VBG	activation
sumoylate	VB	unknown
sumoylated	VBD	unknown
sumoylates	VBZ	unknown
sumoylating	VBG	unknown
suppress	VB	inactivation
suppressed	VBD	inactivation
suppresses	VBZ	inactivation
suppressing	VBG	inactivation
substitute	VB	substitution
substituted	VBD	substitution
substitutes	VBZ	substitution
substituting	VBG	substitution
synthesize	VB	unknown
synthesized	VBD	unknown
synthesizes	VBZ	unknown
synthesizing	VBG	unknown
synthesise	VB	unknown
synthesised	VBD	unknown
synthesises	VBZ	unknown
synthesising	VBG	unknown
target	VB	unknown
targeted	VBD	unknown
targets	VBZ	unknown
targeting	VBG	unknown
tether	VB	unknown
tethered	VBD	unknown
tetheres	VBZ	unknown
tethering	VBG	unknown
transacetylate	VB	unknown
transacetylated	VBD	unknown
transacetylates	VBZ	unknown
transacetylating	VBG	unknown
transactivate	VB	activation
transactivates	VBZ	activation
transactivated	VBD	activation
transactivating	VBG	activation
transcribe	VB	unknown
transcribed	VBD	unknown
transcribes	VBZ	unknown
transcribing	VBG	unknown
transduce	VB	unknown
transduced	VBD	unknown
transduces	VBZ	unknown
transducing	VBG	unknown
transfer	VB	unknown
transfered	VBD	unknown
transfers	VBZ	unknown
transfering	VBG	unknown
transform	VB	unknown
transformed	VBD	unknown
transforms	VBZ	unknown
transforming	VBG	unknown
treat	VB	unknown
treated	VBD	unknown
treats	VBZ	unknown
treating	VBG	unknown
#trigger	VB	unknown
#triggered	VBD	unknown
#triggers	VBZ	unknown
#triggering	VBG	unknown
ubiquitinate	VB	unknown
ubiquitinates	VBZ	unknown
ubiquitinated	VBD	unknown
ubiquitinating	VBG	unknown
upregulate	VB	activation
upregulated	VBD	activation
upregulates	VBZ	activation
upregulating	VBG	activation
up-regulate	VB	activation
up-regulated	VBD	activation
up-regulates	VBZ	activation
up-regulating	VBG	activation
yield	VB	unknown
yielded	VBD	unknown
yields	VBZ	unknown
yielding	VBG	unknown
# Nouns indicating interactions
abolishment	NN
abrogation	NN
acceleration	NN
accelerator	NN
acceptor	NN
accumulation	NN
acetylation	NN
activation	NN
activator	NN
activity	NN
addition	NN	attachment
affection	NN
amplification	NN
anchor	NN
apoptosis	NN	process
apparatus	NN
assembly	NN
association	NN
attachment	NN
augmention	NN
augmentation	NN
binding	NN	attachment
bond	NN	attachment
catalyzator	NN
catalysator	NN
#cell cycle	NN	process
cluster	NN
complex	NN	attachment
complexes	NN	attachment
conjugation	NN
#container	NN	containment
control	NN
conversion	NN
deconjugation	NN
deconjugator	NN
degradation	NN
demethylation	NN	break_bond
dephosphorylation	NN	break_bond
depletion	NN
destabilization	NN
destruction	NN
detachment	NN
disassembly	NN	release
disruption	NN
downregulation	NN	inactivation
down-regulation	NN	inactivation
downregulator	NN	inactivation
down-regulator	NN	inactivation
effect	NN
#effects	NN
elevation	NN
expansion	NN
exposion	NN
expression	NN	generation
formation	NN
#function	NN
hyperexpression	NN
immunoreactivity	NN
inactivation	NN
increases	NN
induction	NN
infection	NN
influence	NN
inhibition	NN
inhibitor	NN
interaction	NN	reaction
interactions	NN	reaction
interactor	NN
ligand	NN
ligands	NNS
ligase	NN
ligases	NNS
ligation	NN
mediation	NN
methylation	NN	create_bond
methylations	NNS	create_bond
modification	NN	modification
modifications	NNS	modification
modifier	NN	modification
modulation	NN
modulations	NNS
monoubiquitination	NN
monoubiquitinations	NNS
mono-ubiquitination	NN
mono-ubiquitinations	NNS
multiubiquitination	NN
multiubiquitinations	NNS
multi-ubiquitination	NN
multi-ubiquitinations	NNS
mutation	NN	modification
mutations	NNS	modification
myogenesis	NN	process
obstruction	NN
obstructions	NNS
overexpression	NN	generation
overexpressions	NNS	generation
over-expression	NN	generation
over-expressions	NNS	generation
participation	NN
participations	NNS
phosphorylation	NN	create_bond
phosphorylations	NNS	create_bond
polyubiquitination	NN
polyubiquitinations	NNS
poly-ubiquitination	NN
poly-ubiquitinations	NNS
precipitation	NN
prevention	NN
production	NN	generation
productions	NNS	generation
promotion	NN
promotor	NN
proteolysis	NN
reaction	NN	reaction
reactions	NNS	reaction
receptor	NN
recognition	NN
recruitment	NN
recruitments	NNS
reduction	NN
reductions	NNS
regulation	NN	signal
regulations	NNS	signal
regulator	NN	signal
regulators	NNS	signal
replacement	NN	substitution
replacements	NNS	substitution
#repress	NN
repression	NN	inactivation
repressions	NNS	inactivation
repressor	NN	inactivation
repressors	NNS	inactivation
requirement	NN
sequestration	NN
sequestrations	NNS
stabilization	NN
stabilizations	NNS
stimulation	NN
stimulations	NNS
stimulator	NN
stimulators	NNS
substitution	NN	substitution
substitutions	NNS	substitution
sumoylation	NN
sumoylations	NNS
suppression	NN	inactivation
suppressions	NNS	inactivation
suppressor	NN	inactivation
suppressors	NNS	inactivation
synthesis	NN
syntheses	NNS
transacetylation	NN
transactivation	NN
transactivations	NNS
transcription	NN
transcriptions	NNS
transduction	NN
treatment	NN
ubiquitination	NN
ubiquitinations	NNS
upregulation	NN	activation
upregulations	NNS	activation
up-regulation	NN	activation
up-regulations	NNS	activation
upregulator	NN	activation
upregulators	NNS	activation
up-regulator	NN	activation
up-regulators	NNS	activation
# Adjectives indicating interaction
dependent	JJ	unknown
-dependent	JJ	unknown
-derived	JJ	unknown
-mediated	JJ	signal
-induced	JJ	unknown
inhibitory	JJ	inactivation
-reactive	JJ	unknown
regulatory	JJ	signal
stimulatory	JJ	activation
